# Supplementary material for: Correlation between classification and secondary screw penetration in proximal humeral fractures
Source: PLoS One. 2017 Sep 6;12(9):e0183164. doi: 10.1371/journal.pone.0183164 (PMC5587278; doi:10.1371/journal.pone.0183164)
Supplement: S1 Fig — (XLSX) [file pone.0183164.s001.xlsx]

## Sheet: 工作表1
No.	screw penetration（1=yes 0=no）	gender（1=male 2=female）	age	AO	Neer	medial hinge disruption(1=yes 2=no)	time to surgery (day)	number of screws in the head	remark
1	1	1	60	3	4	2	8	5
2	1	2	55	3	4	1	3	6
3	1	2	45	3	4	1	3	5
4	1	2	52	3	4	1	6	6
5	1	1	39	3	4	1	3	8
6	1	1	49	3	4	1	6	7
7	1	2	26	3	3	1	15	5
8	1	1	57	3	4	1	3	6
9	1	2	77	3	2	2	4	5
10	1	2	55	2	3	2	9	5
11	1	2	54	1	2	1	2	8
12	1	2	61	3	4	1	3	6
13	1	2	62	3	4	1	4	6
14	1	1	40	3	4	2	4	5
15	1	2	79	3	4	2	4	6
16	1	2	81	3	4	2	5	6
17	1	1	54	3	4	1	9	7
18	1	2	79	3	4	1	3	5
19	1	2	70	3	4	1	5	5
20	1	2	75	3	4	1	8	5
21	1	1	45	3	4	2	4	5
22	1	2	67	2	2	1	3	6
23	1	2	83	2	3	1	3	6
24	1	2	56	2	3	1	9	5
25	1	1	61	2	3	1	2	8
26	1	1	58	2	3	1	2	8
27	0	2	47	3	4	1	15	5
28	0	1	53	1	2	2	4	5
29	0	2	72	3	4	1	15	6
30	0	2	53	3	4	2	5	6
31	0	1	48	3	3	2	4	5
32	0	1	82	3	3	1	4	6
33	0	2	84	3	4	1	2	6
34	0	2	78	3	4	1	4	6
35	0	1	45	2	3	2	6	5
36	0	1	60	3	3	2	4	5
37	0	2	62	2	3	2	5	5
38	0	1	65	1	2	2	3	6
39	0	2	70	1	3	2	8	5
40	0	2	73	1	2	2	4	5
41	0	2	54	1	2	2	2	5
42	0	1	89	3	3	1	5	9
43	0	1	64	3	2	2	3	5
44	0	2	65	3	2	1	5	5
45	0	2	65	2	4	2	3	5
46	0	2	68	3	3	2	4	5
47	0	2	75	3	2	2	2	5
48	0	2	65	3	3	2	4	5
49	0	2	64	3	3	2	4	7
50	0	1	52	3	3	2	5	5
51	0	2	51	1	2	2	4	6	allograft
52	0	2	68	1	2	2	8	5
53	0	2	74	1	2	2	5	6
54	0	2	23	1	2	2	3	5
55	0	2	71	1	2	2	9	5
56	0	2	22	1	2	2	2	5
57	0	2	85	1	2	2	3	7
58	0	1	54	1	2	2	10	5
59	0	2	61	1	2	2	4	5
60	0	1	55	1	2	1	3	6
61	0	2	69	1	2	2	3	5
62	0	1	57	1	2	2	3	5
63	0	1	79	1	3	2	5	5
64	0	2	52	1	2	1	3	5
65	0	2	62	1	2	2	4	7
66	0	2	70	1	2	1	4	5
67	0	1	36	1	2	1	3	9
68	0	2	25	1	2	2	4	5
69	0	2	73	1	2	2	6	5
70	0	2	78	1	2	2	6	5
71	0	2	61	1	2	2	3	6
72	0	2	64	1	2	2	2	5
73	0	1	83	1	2	1	2	5
74	0	2	47	2	2	2	3	5
75	0	2	52	1	2	2	4	5
76	0	2	50	1	2	1	2	7
77	0	2	48	1	2	2	5	7
78	0	1	30	1	2	2	3	5
79	0	2	60	1	2	2	2	5
80	0	2	68	1	2	2	5	5
81	0	2	35	1	2	2	3	7
82	0	1	55	1	2	2	3	9
83	0	1	55	1	2	2	4	5
84	0	1	32	1	2	2	4	5
85	0	2	50	1	2	1	4	5
86	0	2	18	1	3	2	14	5
87	0	1	42	1	2	2	3	5
88	0	2	65	3	2	1	4	5
89	0	2	62	2	3	2	7	8
90	0	1	35	3	4	1	5	5	allograft
91	0	1	47	3	4	1	4	6
92	0	2	71	3	4	1	3	5
93	0	1	80	3	4	2	3	5
94	0	2	57	3	4	1	5	5
95	0	2	71	3	4	1	5	5
96	0	2	46	3	3	2	5	6
97	0	1	45	3	4	1	6	5
98	0	1	55	3	4	2	4	6
99	0	2	56	3	4	1	4	6
100	0	1	38	3	4	1	4	5
101	0	1	57	3	4	1	3	5
102	0	1	52	3	4	1	4	5
103	0	2	52	3	4	2	4	5
104	0	2	28	3	4	1	3	5
105	0	1	37	3	4	2	3	8
106	0	1	62	3	4	1	8	5
107	0	2	67	3	4	1	4	9
108	0	1	49	3	4	2	4	5
109	0	2	85	3	4	1	3	5
110	0	1	63	3	3	1	4	9
111	0	2	84	3	4	2	2	6
112	0	2	60	3	4	2	4	7
113	0	1	50	3	4	2	5	8
114	0	2	78	3	4	2	3	5	allograft
115	0	2	58	3	4	1	5	5
116	0	2	55	2	2	2	3	7
117	0	2	88	3	3	2	4	6
118	0	2	73	3	2	2	7	5
119	0	1	43	3	3	1	3	7
120	0	2	84	2	3	2	3	5
121	0	2	62	2	2	2	3	5
122	0	2	65	3	3	2	3	5
123	0	1	51	2	3	2	3	5
124	0	2	57	2	3	2	4	7
125	0	2	75	2	2	2	4	6
126	0	2	82	2	3	2	4	9
127	0	2	70	2	3	2	4	8
128	0	1	64	3	3	2	2	7
129	0	2	63	2	3	2	2	7
130	0	2	68	2	3	2	6	7
131	0	1	60	2	3	1	2	5
132	0	1	46	2	3	2	4	7
133	0	2	81	2	3	2	4	9
134	0	1	55	2	3	2	3	5
135	0	2	72	2	3	2	4	8
136	0	1	45	2	2	2	4	5
137	0	2	78	2	3	2	5	5
138	0	1	42	2	3	2	4	7
139	0	1	44	2	3	2	6	5
140	0	1	54	2	3	2	3	8
141	0	1	40	2	3	2	3	5
142	0	2	49	2	3	2	3	5
143	0	1	45	2	3	2	3	5
144	0	2	56	2	2	2	4	5
145	0	1	36	2	2	2	5	5
146	0	2	51	2	2	2	3	5
147	0	2	56	2	2	2	4	6
148	0	2	51	2	3	2	4	5
149	0	2	60	2	2	2	3	5
150	0	2	75	2	3	2	6	6
151	0	2	70	2	2	2	3	6
152	0	2	57	2	3	2	4	5
153	0	1	37	2	3	2	3	5
154	0	2	65	2	3	1	4	5
155	0	2	72	2	2	2	2	5
156	0	1	48	2	2	2	2	6
157	0	1	78	2	3	2	3	6
158	0	2	60	2	3	2	4	5
159	0	1	52	2	3	2	4	5
160	0	2	53	2	3	2	15	5
161	0	2	69	2	3	2	5	9
162	0	2	74	2	4	1	4	8
163	0	2	31	2	3	2	4	8
164	0	2	75	2	3	2	4	6
165	0	1	54	2	3	2	6	5
166	0	1	68	2	3	2	4	9
167	0	1	51	2	3	2	8	5
168	0	2	51	2	2	2	4	6
169	0	1	58	2	3	2	6	5
170	0	1	39	1	2	1	9	6
171	0	1	68	2	3	2	3	7
172	0	2	78	2	3	2	5	6
173	0	2	82	2	3	2	3	6
174	0	2	69	2	3	2	5	6
175	0	2	71	2	3	1	4	7
176	0	2	34	1	2	1	3	8
177	0	1	29	2	2	2	3	9
178	0	2	58	2	3	2	3	5
179	0	2	65	2	3	2	4	5
180	0	2	82	2	3	1	3	5
181	0	2	36	2	4	2	3	7
182	0	2	91	2	3	2	3	5
183	0	1	48	2	3	2	3	7
184	0	2	54	2	3	2	3	5
185	0	1	76	2	3	2	2	5
186	0	2	64	1	2	2	5	5
187	0	1	68	1	2	2	3	7
188	0	1	42	1	2	2	4	5
189	0	2	75	1	2	2	3	5
